# Supplementary material for: Importation trends in antibiotics for veterinary use in Rwanda: A retrospective study between 2019 and 2021
Source: PLoS One. 2024 Mar 7;19(3):e0299917. doi: 10.1371/journal.pone.0299917 (PMC10919585; doi:10.1371/journal.pone.0299917)
Supplement: S1 Data — (XLSX) [file pone.0299917.s001.xlsx]

## Sheet: Animal Biomass Calculation
SPECIES	Year	Census animal population/Head FAOSTAT	Number of Animal Slaughtered/Head-FAOSTAT	Meat Produced in Kg/FAOSTAT	Carcass Weigth	Coefficient K (EUROSTAT)	Live weight in kg	Total animal biomass
Cattle	2019	1431904	419132	37625790	89.7707	0.57	157.493	2.25514e+08
Cattle	2020	1608499	476119	42515630	89.2962	0.57	156.66	2.51988e+08
Cattle	2021	1678110	401077	36488060	90.9752	0.57	159.606	2.67836e+08
Goat	2019	2352201	527487	15057730	28.5462	1	28.5462	6.71463e+07
Goat	2020	1745806	386313	13520940	35	1	35	6.11031e+07
Goat	2021	1625117	354777	10127520	28.5462	1	28.5462	4.63908e+07
Sheep	2019	634536	114934	4547260	39.5641	1	39.5641	2.51048e+07
Sheep	2020	420365	80620	3542850	43.9451	1	43.9451	1.8473e+07
Sheep	2021	552246	103659	4561360	44.0035	1	44.0035	2.43008e+07
Swine	2019	1577203	367111	13977320	38.0738	0.78	48.8126	7.69874e+07
Swine	2020	1246891	294280	11204370	38.0738	0.78	48.8126	6.0864e+07
Swine	2021	1384852	325131	12379000	38.0739	0.78	48.8127	6.75983e+07
Chicken	2019	5541000	6367000	19100160	2.99987	0.73	4.10941	2.27702e+07
Chicken	2020	5715000	6559000	19678210	3.00018	0.73	4.10984	2.34877e+07
Chicken	2021	5776000	6622000	19866650	3.0001	0.73	4.10972	2.37378e+07
Formulas
Carcass weigth = Meat produced (kg) /Number of animal slaughtered (heads)
Live weigth = carcass weigth / Coefficient K
Animal biomass= Live weight (kg) x census animal population (heads)

## Sheet: Classification per WHO levels
WHO level of importance	2019	2020	2021	Total
Highly Important Antibiotic	9208.54	8379.26	10268	27855.8
Critically important Antibiotic	2848.76	1473.23	2631.96	6953.95
Important Antibiotic	75	230	50	355
Not classified	21.1	38.38	67.14	126.62
	12153.4	10120.9	13017.1	35291.4
Class of Antibiocterial	antibiotic API	WHO level of importance	2019	2020	2021	Total	Total by class of antibiotics
Tetracyclines	Oxytetracycline	Highly Important Antibiotics	5321.09	5201.43	6628.62	17151.1	17768.6
	Tetracycline	Highly Important Antibiotics	4	28	30.5	62.5
	Doxycicline	Highly Important Antibiotics	249.32	102.8	202.88	555
Sulfonamides	Sulfadimidine	Highly Important Antibiotics	2717.41	2530.65	2449.23	7697.29	7864.99
	Sulfadoxine	Not classified	21.1	38.38	67.14	126.62
	Sulfamethoxazole	Highly Important Antibiotics	12	7.2	13	32.2
	Sulfadiazine	Highly Important Antibiotics		2.88	6	8.88
Aminoglycosides	Dihydrostreptomycin	Critically Important antibiotics	1472.74	799.98	1326.72	3599.44	4071.12
	Streptomycin	Critically Important antibiotics	34.1376	21.96	215.976	272.074
	Gentamicin	Critically Important antibiotics	9.6	21.74	83.08	114.42
	Neomycin	Critically Important antibiotics	55.4336	19.88	9.876	85.1896
Beta-Lactams	Penicillin G	Highly Important Antibiotics	890.775	483.764	912.211	2286.75	2779.45
	Amoxicillin	Critically Important antibiotics	164.137	106.37	191.415	461.922
	Amoxicillin-Clavulanic Acid	Critically Important antibiotics		1.2	0.832	2.032
	Ampicillin	Critically Important antibiotics		0.2304		0.2304
	Cloxacillin	Highly Important Antibiotics	7.32524	12.8421	8.35	28.5173
Macrolides	Tylosin	Critically Important antibiotics	648.04	221.17	334.14	1203.35	1296.14
	Erythromycin	Critically Important antibiotics	33.6	21	37.8	92.4
	Spiramycin	Critically Important antibiotics		0.39125		0.39125
Polypeptides	Colistin	Critically Important antibiotics	340.87	89.376	335.866	766.112	766.112
Fluoroquinolones	Enrofloxacin	Critically Important antibiotics	90.2	169.93	96.26	356.39	356.39
Nitrofurans	Furazolidone	Important antibiotics	75	225	50	350	350
Trimethoprim	Trimethoprim	Highly Important Antibiotics	6.62	9.692	17.228	33.54	33.54
Pleuromutilins	Tiamulin	Important antibiotics		5		5	5
Total			12153.4	10120.9	13017.1	35291.4	35291.4
